# Supplementary material for: Development and Preclinical Evaluation of [68Ga]BMSH as a New Potent Positron Emission Tomography Tracer for Imaging Programmed Death-Ligand 1 Expression
Source: Pharmaceuticals (Basel). 2023 Oct 19;16(10):1487. doi: 10.3390/ph16101487 (PMC10610256; doi:10.3390/ph16101487)
Supplement: Supplementary file 1 [file pharmaceuticals-16-01487-s001.zip]

Archive with 1 entries (1 files):
- pharmaceuticals-2646176-supplementary.pdf
